# Supplementary material for: Understanding the Emergence of Comorbidity between Problematic Online Gaming and Gambling: A Network Analysis Approach
Source: Brain Sci. 2024 Sep 18;14(9):929. doi: 10.3390/brainsci14090929 (PMC11444146; doi:10.3390/brainsci14090929)
Supplement: Supplementary file 1 [file brainsci-14-00929-s001.zip]

Archive with 1 entries (1 files):
- brainsci-3186286-supplementary.pdf
